# Supplementary material for: Potential therapeutic targets of gastric cancer explored under endogenous network modeling of clinical data
Source: Sci Rep. 2024 Jun 7;14:13127. doi: 10.1038/s41598-024-63812-3 (PMC11161650; doi:10.1038/s41598-024-63812-3)
Supplement: Supplementary file 2 — Supplementary Information 2. [file 41598_2024_63812_MOESM2_ESM.xlsx]

## Sheet: Network1
CyclinD	E2F;Myc;SHH;NF-κB	p21;Sox2
CyclinE	E2F;Myc	p21;p27
E2F	E2F;Myc	Rb;p21
Myc	E2F;Notch;SHH;Wnt;Akt;NF-κB;SHH	IFN-γ;p21;TGF-β
p21	E2F;HIF;IFN-γ;Cdx2;TNF-α;TGF-β	Akt;Myc
p27	E-cadherin;IFN-γ;Sox2;TGF-β;	Akt;Myc;CyclinE
Rb		CyclinD;CyclinE;Caspase3
Bad	TNF-α	Akt;NF-κB;p21
Bax	Myc	Akt;Bcl-2;Bcl-xL
Bcl-2	Integrin;NF-κB;VEGF;SHH	Bad;Caspase3;Myc;TGF-β
Bcl-xL	EGF;NF-κB;	Bad;Caspase3;Myc
Fas	TNF-α;NF-κB	Bcl-2
XIAP	Akt;Integrin;NF-κB;	Caspase3;CytochromeC
Caspase3	Bad;CytochromeC;Fas;TNF-α	NF-κB;XIAP
CytochromeC	Bad;Bax;Caspase3	Bcl-2;Bcl-xL;p21
E-cadherin	Cdx2;	Akt;TGF-β;EGF;HIF;SHH;Stat3;TNF-α
Integrin	EGF;TNF-α;VEGF	Myc;SHH
Notch	NF-κB;Cdx2;;Stat3	BMP;CEBPα;E-cadherin;Hoxa5
SHH	Sox2;TGF-β	BMP;
Wnt	EGF;Gata4;TGF-β;	Cdx2
Akt	EGF;Notch;NF-κB
BMP	EGF;Gata4;Runx1	TGF-β
EGF	Myc;HIF
HIF	Akt;Stat3
VEGF	Gata4;HIF;Stat3;TGF-β	Notch
IFN-γ	IL-1	IL-10;IFN-γ
IL-1	CEBPβ;NF-κB	Akt;CEBPα
IL-8	NF-κB
IL-10	Fas;TNF-α	IL-10
iκB	NF-κB;TGF-β	Akt;EGF;TNF-α
NF-κB	CEBPβ;IL-1;TNF-α;Fas	Cdx2;IL-10;iκB;Sox2
Stat3	EGF;;IL-10;VEGF;	TGF-β
TNF-α	IL-1;NF-κB	IL-10
TGF-β	Stat3;TNF-α	Gata4;NF-κB;Sox2
Cdx2	BMP;Wnt;Cdx2	CEBPβ;Sox2;Stst3;TGF-β;Nkx6.3
CEBPα	CEBPβ;Runx1	HIF;IL-1;Notch;SHH
CEBPβ	IL-1	TGF-β
Gata4	Wnt	Sox2
Hoxa5	Cdx2
Sox2	Stat3;SHH;Wnt;Nkx6.3	p21;Cdx2;IFN-γ
