# Supplementary material for: Potential therapeutic targets of gastric cancer explored under endogenous network modeling of clinical data
Source: Sci Rep. 2024 Jun 7;14:13127. doi: 10.1038/s41598-024-63812-3 (PMC11161650; doi:10.1038/s41598-024-63812-3)
Supplement: Supplementary file 3 — Supplementary Information 3. [file 41598_2024_63812_MOESM3_ESM.xlsx]

## Sheet: Sheet1
target: 0
Number of Stable Points:260
Number of Appearance:	A1	A2	A3	A4	A5	A6	A7	A8	A9	A10	A11	A12	A13	A14	A15	A16	A17	A18	A19	A20	A21	A22	A23	A24	A25	A26	A27	A28	A29	A30	A31	A32	A33	A34	A35	A36	A37	A38	A39	A40	A41	A42	A43	A44	A45	A46	A47	A48	A49
Cyclin D/Cdk4,6	0.142	1.2646	1.571	0.4292	0.0947	0.7778	1.6764	1.323	1.2103	0.2385	0.3155	1.0647	0.0631	0.3066	0.6991	0.7567	1.0921	1.3967	0.7805	0.1123	0.7805	1.2469	0.7005	0.7744	0.4583	0.1331	1.7217	0.0495	0.8076	0.9543	1.0767	1.4136	0.8166	1.4992	0.8433	0.2248	1.6814	0.5201	0.3569	1.7329	0.6588	0.7199	0.8828	1.1308	1.6023	1.6978	0.8229	0.5059	0.0759
Cyclin E/Cdk2	0.0013	0.7398	0.8973	0.0009	1.6588	0.2178	1.1548	1.3334	0.0295	1.1542	0.0017	0	0.0001	0.3144	0.293	0.4025	0.9653	0.4821	0.7966	0.0006	0.1994	0.7911	0.4964	0.0437	1.3117	0.1216	0.1191	0	1.3749	0.0005	1.0231	0.9253	0.7596	0.9204	0.7428	0.0001	1.0623	0.5511	0.0741	0.9281	0.9336	1.2698	0	1.3766	0.7121	1.6409	1.3916	0.0096	0.0812
Myc	0.1007	0.9157	1.6734	0.048	0.5013	0.8315	1.5482	1.2841	1.2433	0.4743	0.0456	0.013	0.084	0.2425	0.6916	0.341	1.1697	0.2195	1.1259	0.0729	0.2402	0.0707	0.3889	0.5412	1.0589	0.5973	1.1761	0.0011	0.7531	0.0267	0.6081	0.1249	0.7904	0.7215	0.6844	0.0538	0.2298	0.7014	0.3148	0.7461	1.1044	1.4473	0.0119	1.322	0.7166	0.8564	1.1587	0.0674	0.0686
E2F	0.0015	0.3394	0.8303	0.0001	0.8703	0.188	1.6739	0.9405	0.8662	1.4809	0.0004	0	0.0002	1.1578	0.3408	0.0687	0.3988	0.6243	1.038	0.0004	0.0213	0.9529	0.1291	0.1078	0.7846	0.4715	1.4409	0	0.6824	0.0004	1.6611	1.1112	0.5933	0.6	1.1295	0.0004	0.6443	0.4313	0.0361	0.7761	0.6668	1.7973	0	1.408	0.7612	0.7285	1.5079	0.001	0.0007
p21	1.1205	0.0537	0.0338	1.3468	0.0583	0.8475	0.0238	0.0422	0.0907	0.7344	0.5533	0.9141	1.8235	0.7084	0.1716	0.0393	0.0385	0.4638	0.1874	1.2514	0.7599	0.1615	0.2465	0.6276	0.2994	0.9682	0.2621	1.7909	0.3484	0.1323	0.1507	0.1381	0.1496	0.4366	0.1217	1.3773	0.2448	0.5488	0.938	0.0913	0.4145	0.0787	0.7612	0.3202	0.0628	0.1149	0.0498	0.8121	0.0579
p27	0.3802	0.0796	0.0058	0.1065	0.0166	0.0549	0.0186	0.0497	0.6075	0.1259	1.0255	0.7339	1.6699	1.5724	0.7903	0.594	0.2089	0.0872	0.0416	0.2739	0.268	0.0229	0.1552	1.0282	0.1838	0.8397	0.1787	1.0437	0.0161	0.475	0.1012	0.1094	0.0099	0.118	0.0387	0.6623	0.0643	0.0264	0.0383	0.0509	0.0393	0.0284	1.7948	0.0165	0.0451	0.0125	0.0201	0.0873	0.1399
p53	1.0193	0.3145	0.2721	1.1028	0.3553	0.3675	0.039	0.0711	0.4728	0.9552	0.2815	1.3899	0.7071	1.1376	0.3034	0.0272	0.0428	1.0837	1.0985	0.8412	0.0826	0.0407	0.0195	1.4338	0.3553	0.9365	0.9347	0.9254	0.5032	0.2788	0.2116	0.0822	0.5092	0.3306	0.2271	1.1319	0.1496	0.0325	0.021	0.2452	0.0301	0.4621	0.9359	0.2617	0.0485	0.0237	0.5272	0.2363	0.0177
Rb	0.7365	0.7323	0.0471	0.7631	0.0567	1.0604	0.0609	0.4566	0.1086	0.1176	1.0337	0.1883	1.1461	0.5353	0.7613	1.3997	1.0249	0.7274	0.1853	1.0289	1.1816	0.0827	1.0347	0.9446	0.5471	0.7589	0.036	1.3775	0.0568	0.1623	0.0852	0.1516	0.5534	0.2897	0.2018	0.9778	0.0862	0.4318	0.7851	0.2333	0.9632	0.1146	0.6232	0.2533	0.1372	0.3157	0.0862	0.4143	0.9963
Caspase3	0.157	1.3277	1.4665	0.0608	0.5942	0.2774	0.8876	0.0201	0.8353	0.3807	0.7287	0.2087	0.0322	0.4788	0.5508	0.5205	0.1108	0.5576	0.2273	0.2999	0.0647	0.0407	0.0457	1.2388	1.6223	0.0005	0.8667	0.3436	0.8321	0.7811	0.1548	0.012	0.1202	1.2491	0.1656	0.0005	0.1905	0.0232	0.7445	0.3331	0.423	1.1577	0.5213	0.7847	0.2793	0.5407	0.0744	0.6463	0.0758
Cytochrome-c	0.9227	0.0541	1.3819	0.0247	0.5461	0.1382	0.0996	0.0344	1.8351	0.7721	0.0013	1.1073	1.8002	1.3952	0.8515	0.0382	0.1097	1.2041	0.1084	0.1513	0.099	0.0405	0.0836	0.8487	1.1901	0.0561	0.8621	1.1898	0.2219	0.6627	0.2057	0.0673	0.061	0.6334	0.038	0.0358	0.0576	0.0167	0.0311	0.077	0.343	1.433	0.7732	0.0596	0.0352	0.0984	0.0551	1.3125	0.1137
Caspase8	1.8438	1.5563	1.0303	0.6401	0.3088	0.2076	0.7537	0.5787	0.1659	0.7008	0.6482	1.3295	0.7925	1.7945	0.5333	0.8139	1.0719	0.6578	1.3146	1.1452	1.0204	0.2	1.4343	0.2953	0.4473	0.0523	1.0662	0.0004	0.7434	0.3425	1.396	0.0464	0.516	0.186	0.7648	0.1306	0.6773	0.5205	1.0937	1.8523	1.0757	1.1329	0.0128	1.134	1.4826	0.5842	0.5882	0.7667	0.9902
XIAP	0.0558	1.016	0.147	1.2154	0.5062	0.7047	0.7316	1.9116	0	0.2998	1.1934	0.0012	0.0002	0.0019	0.3781	0.8082	1.2668	0.1601	1.5108	0.0493	1.3207	0.6843	1.6104	0.0219	0.121	0.9835	0.0005	0.0051	1.0406	0.5796	1.0621	0.6518	1.4391	0.4827	1.8679	1.8668	1.4392	1.7338	0.8838	0.9497	1.5131	0.0703	0.0132	0.7105	1.4343	0.9176	1.2548	0.1316	1.3717
Bcl-2	0.0281	1.1142	0.0316	0.7619	0.9464	0.5088	0.0826	0.2495	0.0444	0.0606	1.1144	0.2078	0.0748	0.1417	0.2433	0.5236	0.0997	0.0524	0.0498	1.2371	0.0568	0.2213	0.0509	0.1241	0.7629	0.1345	0.0644	0.1125	0.0307	0.5177	0.2357	1.0069	0.6835	0.4117	0.0637	0.356	1.4137	0.2899	0.8461	0.0428	0.211	0.1382	0.1159	0.0487	0.8813	0.0806	0.4185	0.2125	0.0484
Bcl-xL	0.0576	0.3499	0.0415	0.783	0.8578	0.2954	0.0538	0.1089	0.232	0.6078	0.9444	0.3386	0.2276	1.2643	1.2235	1.2137	0.4031	0.8313	0.7519	1.4408	0.926	1.2167	0.8772	0.1583	0.8537	1.0245	0.2256	0.1291	0.8221	0.8997	0.8593	1.1929	0.324	1.3446	0.3656	0.5149	1.0134	0.8467	0.7769	0.3795	0.1454	0.0438	0.4422	0.2224	1.148	1.367	0.4775	1.3316	0.7665
Bid	1.3505	0.1494	1.1286	0.266	0.0557	0.1188	0.8623	0.9907	0.2295	1.7626	0.1145	1.4543	1.5678	0.7229	0.7471	0.4667	0.6646	1.3066	0.9129	0.1485	1.7435	1.2404	1.7422	1.1944	0.1663	0.0054	0.7059	0	1.8698	0.2727	1.7287	0.0002	0.3603	0.5766	1.3692	0.6305	0.2036	0.5761	0.3167	1.6793	1.0719	0.9982	0	1.8609	0.3312	1.1656	0.838	0.973	1.2809
Bad	1.517	0.0187	0.0071	0.0453	0.0133	0.2104	0	0.0003	1.5539	0.4376	0.0495	1.3713	0.7927	0.7209	0.6195	0	0	0.6086	0.8398	0.1232	0.0004	0	0	1.1239	0.0293	0.1273	0.3127	1.167	0.2328	0.0074	0.0025	0.0004	0.1913	0.0104	0.0065	0.4992	0.0028	0	0	0.142	0	0.7057	1.0774	0.0036	0.0001	0	0.1378	0.0129	0
Bax/Bak	0.93	0.6119	1.3371	0.5269	1.0165	0.6654	1.089	1.3045	1.7137	1.3979	0.0168	1.5397	1.7336	0.0963	0.1529	0.1004	1.2289	1.0327	1.1544	0.0461	0.2456	0.1027	0.8617	0.9538	0.4642	0.9025	0.7729	0.7723	0.9145	0.1036	0.5709	0.0092	1.0418	0.3882	0.5878	1.1279	0.0859	0.9006	0.5258	1.4273	1.5267	0.8807	0.572	0.7762	0.0757	0.1234	0.9612	0.1244	0.5384
Fas	0.7735	0.1381	1.2838	0.7863	1.5352	1.441	0.1147	0.323	0.1782	0.3456	0.5414	1.3951	0.0047	1.596	0.5934	0.0847	0.7573	0.5402	1.4471	0.1195	0.0889	0.0697	0.2453	0.1219	0.2939	1.6144	0.6493	0	0.3999	0.0777	0.3298	0.2382	0.7716	0.9641	1.1094	1.0575	0.4337	0.7918	0.1087	0.9488	0.1211	0.6133	0.0002	0.554	0.3775	0.644	0.8317	0.0341	0.0802
PTEN	1.0017	0.059	0.26	0.0915	0.0264	0.2404	0.0617	0.0978	1.8663	0.5302	0.218	1.452	1.5149	1.3334	0.0658	0.0458	0.0419	0.1168	0.1442	1.2279	0.0996	0.0828	0.0693	1.4262	0.1173	0.0291	1.6495	1.686	0.096	0.204	0.1106	0.0797	0.0342	0.297	0.0433	0.9888	0.1305	0.037	0.0902	0.0595	0.0832	0.1799	1.5134	0.1733	0.0691	0.0297	0.071	0.1908	0.0576
Integrin	1.5627	0.8462	1.0401	0.765	0.7374	0.745	1.8785	0.9694	1.088	0.7353	0.6644	0.6867	0.8727	1.4306	1.2078	1.0057	0.7948	1.1181	0.6011	1.0524	1.3276	1.265	0.76	1.5734	0.8149	1.7089	1.7441	1.6462	0.9586	0.804	1.6242	0.6108	1.6699	1.5168	1.0878	1.0446	1.3134	0.7638	1.0352	1.6486	1.9181	0.8641	1.5537	0.9716	0.9009	1.795	0.9243	1.9011	1.8471
E-cadherin	0.0665	0.0599	0.0544	1.2698	0.7642	1.2539	0.0299	0.2033	0.4577	0.211	1.0394	1.4198	0.8509	0.4972	0.0869	1.2118	0.3691	0.1014	0.4588	0.1704	0.1448	0.1584	0.4363	0.049	0.1212	0.0457	0.1131	0.0593	0.5659	0.21	0.099	0.7826	0.2475	0.2568	0.1941	0.0845	0.2103	0.2872	0.6856	0.6979	0.0385	0.6215	0.2232	0.1311	0.111	0.0666	1.168	0.0384	0.0369
β-catenin	0.0229	0.0791	1.4057	0.2192	0.1589	0.4488	0.6548	0.693	0.061	0.4459	0.2368	0.1193	0.6595	0.0445	0.2297	0.1134	0.0788	0.1089	1.0145	0.7931	0.2527	0.8081	0.9493	0.4378	0.1134	1.0049	0.0686	0.0915	0.5849	0.5508	0.0659	0.0755	0.7152	0.2181	0.8593	0.6344	0.3797	0.4193	0.7854	1.1624	0.8175	1.2377	0.1011	0.8738	0.3266	0.686	0.2697	0.8263	0.1908
SHH	0.141	0.4573	0.0066	0.0007	0.75	0.0391	1.0358	0.0036	0.1148	0.4951	0.1464	0.003	0.1942	0.0588	0.1513	0.6456	0.8872	0.2672	0.2515	0.2703	0.3737	0.0142	0.0005	0.1007	0.6452	1.4413	0.0439	0.0138	0.6189	0.6195	0.4361	1.0864	0.0002	0.2001	0.0309	0.1069	0.0016	0.1068	0.1592	0.0004	0.0575	0.0003	0.0056	0.0035	0.4388	0.0003	0.0003	0.0027	0.9966
Notch	0.0507	0.1056	0.5158	0.4455	0.0803	0.0955	0.8248	0.1182	0.5719	0.2722	0.2655	0.054	0.0086	0.1426	0.2462	0.311	1.3569	0.4144	0.2069	0.1154	0.1183	0.0572	1.7343	0.2871	0.0947	0.1486	0.2834	0.076	0.9183	0.2669	0.0377	0.3831	0.293	1.1398	0.4675	0.2537	0.0701	0.1999	0.2232	0.3319	1.1547	0.6118	0.0613	0.9274	0.9598	1.0406	0.4619	0.4369	0.6557
Wnt	0.0362	0.7035	1.9168	1.0474	1.7587	0.3492	0.9474	1.274	0.561	1.7774	0.7607	0.1217	1.2773	0.1763	0.9595	0.7498	0.5367	0.94	0.8396	0.2054	1.5941	1.2952	0.5147	0.1732	0.7098	1.0976	0.9395	0.0833	0.8681	1.4275	1.3381	1.5066	0.7062	1.4696	0.8487	1.8167	0.6476	1.8968	0.8366	1.0021	1.0592	1.2211	0.8061	1.2462	0.815	0.8484	0.8983	1.2728	1.1843
VEGF	0.7898	1.6959	0.7436	1.3583	0.7847	1.252	0.6689	1.0111	1.8466	1.6591	1.2574	0.5905	1.5813	0.7804	1.2065	1.8311	1.3859	1.3856	1.486	1.4072	0.6864	0.7201	1.0123	0.6019	1.9408	1.8125	0.8004	1.7417	1.1468	0.7152	0.7757	0.6292	1.8861	1.0808	0.7503	1.7878	1.9144	1.0175	1.5848	1.2703	1.6388	1.1614	1.4549	1.5524	1.3196	0.7521	1.9901	1.0988	1.933
Cox2	0.348	0.7545	1.4921	0.9692	0.7575	1.2481	1.6241	1.1087	0.0054	1.1773	1.063	1.0888	0.0439	1.6316	1.7582	1.5891	1.3889	0.6145	0.6292	0.0503	1.9543	1.0256	1.2078	0.0288	1.1258	0.8777	0.002	0.0114	0.6919	1.9734	0.628	1.7891	1.7325	1.2633	1.23	1.2361	0.6159	1.3271	1.6436	0.7342	0.6503	1.8395	0.0031	1.1996	0.5984	0.621	0.9451	0.9561	1.1713
Ras	1.3208	1.4791	0.6958	0.5471	0.7746	0.6737	1.3278	0.8134	1.0455	0.7106	1.3477	0.1182	0.5154	0.2974	1.6444	1.4564	1.2906	1.1955	0.4577	0.2834	1.2691	1.581	1.2253	0.9596	0.7717	0.2202	0.2303	0.5284	0.7682	1.7996	1.1527	0.9367	0.6741	0.8961	1.1834	0.1948	0.8626	1.1828	0.8744	1.1033	1.6732	0.7109	0.2261	0.9163	1.0273	1.6843	0.6059	1.792	1.846
JNK	0.161	1.8437	0.7748	1.3904	1.2703	1.5808	1.6961	1.2914	0.0697	1.4668	1.4177	0.2243	0.0545	0.7192	0.896	0.7238	0.6259	1.4904	1.7547	0.1463	1.6018	1.3078	1.3352	0.1314	1.2229	0.8511	0.0431	0.0424	1.8585	1.4475	1.1978	1.3429	0.9428	1.0314	0.8384	1.0033	0.8981	1.9886	0.6677	1.1675	0.7396	0.9887	0.061	1.1243	0.7368	1.0864	1.1694	0.8967	0.7114
Akt	0.1835	1.7654	1.0128	0.8737	1.9158	1.0666	1.6658	1.3752	0.0416	0.5786	0.9008	0.0649	0.0562	0.1388	0.899	1.7996	1.7074	0.7714	1.1983	0.1406	1.4711	1.6737	1.4621	0.0763	0.7159	1.2857	0.0438	0.0682	1.5084	1.1397	1.2051	1.4202	1.916	0.9223	1.8731	0.1897	1.056	1.7226	1.321	1.1855	1.8038	0.9441	0.0565	1.6504	1.4221	1.8787	1.416	0.8189	1.4933
EGF	0.6487	0.9379	1.4906	1.0119	0.6919	1.2606	0.701	0.9864	1.2414	1.3337	0.7288	1.8757	0.635	1.0728	1.6241	1.8379	0.9254	1.3956	1.0384	0.6137	1.2564	1.8251	1.6585	1.4588	1.779	0.7069	0.9424	1.482	0.7515	1.9012	1.6895	1.2582	0.6961	1.0128	1.2739	1.0255	0.844	0.9588	1.8049	1.9148	1.0768	0.668	1.3141	0.6107	1.4246	0.8376	0.7444	0.7444	0.9118
HIF	0.013	0.7016	0.7684	0.4048	0.7582	0.8136	0.756	0.9708	0.0156	0.7478	0.7623	0.0003	0.0014	0.0034	0.7043	1.3078	1.7493	1.2329	0.6005	0.0073	1.2105	0.6505	0.906	0.0029	1.0711	0.6602	0.0002	0.0029	0.8725	0.9135	0.9863	1.7644	0.5404	0.8095	0.7423	0.2527	1.3316	1.5809	1.3409	1.678	1.7291	1.3163	0.007	0.7266	1.7911	1.5217	1.5297	1.0386	1.3061
ERK	0.7075	0.7751	1.5823	1.4923	1.1173	1.3151	0.9297	0.8738	0.1445	1.0253	0.7455	0.0625	0.0972	0.4208	0.7646	1.1611	1.4363	1.172	1.1892	1.079	0.9186	1.4612	0.94	0.4894	1.5576	0.919	0.8013	0.0405	1.8454	1.578	1.8842	0.8796	1.4404	1.6224	0.7163	0.8028	1.6251	1.6752	1.5381	1.3855	0.8452	0.7769	0.12	1.6554	0.852	0.8542	1.2978	1.2061	0.6426
Gast	0.7705	1.6366	1.2811	1.1154	1.8419	0.6418	1.8422	0.7874	1.2042	0.617	0.8816	0.8477	0.8468	1.9839	0.8654	1.1639	0.738	1.32	1.3969	1.0033	1.595	1.8258	0.6098	0.811	0.6133	1.1507	1.2684	1.5816	1.4728	1.6608	0.7767	1.602	0.8474	0.6012	0.9164	0.9998	0.6731	0.605	0.7264	0.9729	1.9295	1.3645	1.0862	1.0108	1.0065	1.3318	0.777	1.7251	1.3921
NF-κB	0.0075	0.0638	1.0238	1.1209	1.142	0.9475	0.6007	0.1404	0.0025	1.3915	0.4782	0.0309	0.0127	0.0285	1.3688	0.5027	0.2567	1.3891	0.0356	0.0613	0.768	1.0593	0.4673	0.0039	1.3707	1.5412	0.0001	0.0001	0.0742	1.3917	0.6393	1.5978	0.5844	1.478	0.4948	1.2156	0.6941	0.5186	0.1154	0.243	0.7771	0.2244	0.0002	0.4095	0.6388	0.525	0.2768	0.1646	0.3414
iκB	0.7131	0.0975	0.0556	0.0997	0.0183	0.029	0.2634	0.0371	0.0367	0.1094	0.69	0.0433	0.0019	0.028	0.51	0.504	0.131	0.0927	0.0866	0.8212	0.3827	0.3608	0.7049	0.9362	0.1502	0.0274	0.7181	0.0007	0.0311	0.3937	0.0615	0.0532	0.0182	0.1075	0.0415	0.1563	0.1006	0.087	0.5977	0.5081	0.0285	0.1011	0.1855	0.0266	0.04	0.0488	0.0668	0.1258	0.1205
TNF-α	0.1235	0.3023	0.5674	0.8171	1.2843	1.4454	1.0279	1.5199	0.0598	0.9527	1.0757	0.0519	0.1708	0.9679	1.1207	1.1534	0.8766	1.8977	1.5644	0.3118	1.4857	0.8275	0.2955	0.2363	0.8885	0.8929	0.2719	0.0028	1.3583	1.6103	1.3742	0.7504	1.4134	1.1238	0.235	1.1211	0.8682	1.7225	0.7454	1.2486	0.5687	0.7385	0.0724	1.3701	0.8494	0.8285	0.3775	1.0346	0.3266
IL-10	1.0877	0.8132	1.0206	0.2028	0.1211	0.1612	0.3515	0.2089	0.1021	0.0307	0.0425	0.8731	0.1259	0.8999	0.6422	0.5894	1.147	0.0711	0.7458	0.8835	0.2438	0.0878	0.8103	0.7022	0.3642	0.1519	0.7956	0	0.0652	0.0331	0.0385	0.0748	0.7478	0.1382	0.935	1.1563	0.2193	0.2089	0.7893	0.2341	0.7399	0.5551	0.1655	0.7796	0.1424	0.706	0.7875	0.0508	0.9284
IL-1	0.3185	0.6653	0.5375	0.5825	0.623	0.458	0.504	0.7701	0.0105	0.9767	0.6927	0.2922	0.0021	0.906	0.6188	0.4624	0.5277	0.764	0.448	0.2615	0.7965	0.5129	0.667	0.0372	0.8456	1.1034	0.0019	0.007	0.8507	0.9613	0.4519	0.719	0.6834	0.8746	0.7739	1.0326	1.0334	0.8546	0.4168	1.0891	0.7182	0.5272	0.0535	0.6917	1.0388	0.5486	0.6057	1.1155	0.5807
TGF-β	0.4199	0.237	0.0798	1.0672	1.1863	0.2072	0.1417	0.3352	0.5306	0.6162	0.8312	1.0645	1.0488	0.3636	0.083	0.7942	0.4239	0.1261	0.1318	0.5055	0.691	0.1134	0.5331	0.5625	0.7797	0.6704	0.1015	0.6788	0.1528	0.566	0.6155	0.0503	0.1096	0.0467	0.2356	0.3392	0.0644	0.2333	0.6531	0.3162	0.7362	0.4991	0.0455	0.1892	0.0744	0.1132	0.1526	0.6152	1.4043
IFN-γ	0.5255	0.2196	0.1061	1.0683	1.1856	1.1263	0.5309	0.9669	0	1.7912	1.6616	0.3751	0	0.4461	0.4869	0.3071	0.2411	1.48	0.1933	0.0841	0.8772	1.3946	0.5749	0.0055	0.5205	1.5095	0	0	1.4588	1.9407	1.733	1.3718	0.269	1.5115	0.3146	0.2295	0.9278	0.9708	0.1825	0.8935	0.4162	0.49	0.0209	0.4107	1.4765	0.2596	0.3759	1.6612	0.1437
Stat3	0.8785	1.6338	0.7306	0.5823	0.249	0.7514	1.0475	1.0512	0.5671	0.4496	0.4869	0.8617	0.194	1.7854	0.7081	0.3152	1.0133	0.9201	1.7583	0.7523	0.3777	0.7677	0.7162	1.637	0.7223	0.6823	1.453	1.1944	1.4949	0.7365	0.5222	0.7241	0.9679	0.7378	1.5635	1.0472	1.1133	0.9029	1.5003	1.0187	0.3709	1.4419	1.6298	1.1738	1.4227	0.8721	0.7533	1.3432	0.6949
GSK3β	1.9449	0.0541	0.0966	1.0597	0.1239	1.0746	0.1738	0.148	1.5471	0.2632	0.8057	1.3291	0.8452	1.5595	0.1856	0.1477	0.5547	0.5793	0.148	0.7763	0.0637	0.5473	0.5557	0.9689	0.0832	0.1987	1.3948	1.3604	0.1304	0.0674	0.8425	0.2293	0.028	0.0878	0.0308	0.1466	0.6878	0.0374	0.4379	0.4228	0.107	0.4353	1.3232	0.0626	0.0841	0.255	0.1045	0.3678	0.1846
CEBPα	1.6027	1.2418	0.09	0.035	0.1506	0.3823	0.1465	1.0476	0.7171	0.7065	0.2409	0.8197	1.25	0.1939	0.2024	0.0311	0.5414	0.0015	0.4874	1.3889	0.0083	1.4103	0.2419	0.7644	0.0104	0.0014	0.7316	1.39	0.2059	0.4104	0.001	0.02	0.2515	0.114	0.9323	1.0858	0.2564	0.1848	0.7431	0.0529	0.2164	0.2648	1.5644	0.7233	0.0306	0.0503	0.0158	0.102	0.0563
Cdx2	0.5595	0.9938	1.1265	0.3848	0.1529	0.8479	0.8765	1.6521	0.534	0.5354	0.4438	1.1443	0.1855	0.6683	1.3143	0.3553	0.636	0.7423	1.361	0.974	0.6221	1.1116	1.631	0.2834	0.2929	0.4358	0.5866	1.3478	1.0064	0.8857	0.4348	1.1405	1.627	0.9684	1.8678	1.2159	1.6944	1.3633	0.4113	1.4719	1.0068	1.7384	1.3215	1.7478	0.7258	1.6868	1.4029	1.2197	0.2328
Foxa1	0.3386	0.0015	0	0	0.0016	0	0.0099	0	0.5969	1.0989	0.0171	0	0.3003	0	0.0096	1.0284	0.456	0.0363	0.0168	1.7299	0.0046	0	0	0.5571	0.4627	0.0644	0	0	0.0014	0.0324	0.0539	1.8414	0	0.0103	0	0.728	0	0	0.0018	0	0	0	0	0	0.6964	0	0	0	0.7138
Foxa2	0.0756	0.0403	0	0	0.0363	0.0001	0.041	0	0.994	0.6266	0.1147	0	0.154	0.004	0.0617	0.1856	0.1753	0.0686	0.104	0.6581	0.0246	0	0	0.2547	0.2781	0.1493	0.0047	0.0001	0.0408	0.0888	0.1158	0.6169	0	0.0781	0.0001	0.4645	0	0.0006	0.0142	0	0.0014	0	0	0	0.6479	0	0	0	0.7211
Gata4/6	0.0009	0.1011	1.3852	0.6124	0.3484	0.4903	0.0965	1.2454	0.0535	0.5159	0.5119	0.0719	0.6915	0.0077	0.2677	0.1567	0.1026	0.4057	1.2281	0.2845	0.312	1.6278	0.7085	0.0722	0.4779	1.114	1.1854	0.0101	0.3	0.1906	0.4589	0.0978	1.3454	0.1798	0.8162	0.639	1.443	0.2981	1.557	0.7524	0.7614	0.723	1.6908	0.9773	0.9947	1.6849	1.509	1.0331	0.1774
HNF1α	0.1477	0.5547	1.0354	0.9409	1.7862	0.5565	1.9263	1.7096	1.1112	0.7698	0.5222	0.3317	1.2353	0.1979	0.5803	1.4257	0.7199	1.6937	0.447	0.1341	0.0665	0.5817	1.8058	0.5651	0.394	0.1661	1.1672	0.6506	0.6866	0.9033	0.3025	1.5448	1.0016	1.4365	0.6781	1.6454	0.0994	0.368	1.4186	0.5757	1.8856	0.6344	0.0066	1.2267	0.8665	0.6864	0.7084	0.7211	1.9513
HNF4α	0.2164	0.0326	0.1326	0.1391	0.9062	0.8807	0.1521	0.8021	0.0927	0.7821	0.6574	0.2483	0.2941	0.0617	0.6786	0.265	0.0728	0.0307	0.1373	0.1555	0.088	0.4127	0.2954	0.0624	0.0276	0.0364	0.3372	0.6971	0.2142	0.0948	0.0698	0.0546	0.3945	0.1211	0.0865	0.6172	0.123	0.1331	0.141	0.1591	0.7383	0.2837	0.0596	0.5743	0.0622	0.3718	0.3103	0.1112	0.9581
Hoxa3	0.0015	0.0443	1.1255	0.8667	0.687	0.0882	0.1403	1.3546	0.6314	1.7819	1.4301	0.0055	0.6505	0.0284	1.5067	0.6384	0.3507	1.3356	0.0453	0.8847	1.7443	0.2389	0.3669	0.0037	0.3136	1.0828	0.1563	0.0018	0.1333	0.7002	1.4745	1.5327	0.2879	0.7251	0.7264	0.2434	0.2325	0.3843	0.6029	0.3089	1.8312	0.0819	0.0396	0.1198	0.0742	0.5091	1.4803	0.0829	0.39
Hoxa5	0.1031	0.0366	0.6926	0.7913	1.3516	1.0565	0.08	0.7652	0.3354	1.177	1.7911	0.0769	0.7871	1.3732	0.9272	1.6023	0.5375	0.8546	0.9188	1.4644	1.1224	1.1216	0.0683	0.0763	1.8805	1.0641	0.5116	1.1584	0.0518	1.3496	1.7879	0.6516	0.7901	0.8283	0.1623	0.2216	1.58	1.1352	0.2905	0.3866	0.8897	0.1327	0.1463	0.6929	0.1849	0.2537	1.4953	0.6456	0.104
Hoxa10	0.6157	0.1415	0.1298	0.7188	1.6245	1.0107	0.2026	0.0399	0.6258	1.2665	0.8839	0.1313	0.8758	1.1511	0.2462	0.759	1.5369	1.3632	0.0863	0.1991	0.3991	0.9892	0.0522	1.8817	0.74	0.5969	0.6695	0.078	0.2387	1.0403	0.9278	0.1225	0.1933	0.604	0.0303	0.2944	0.079	0.0619	1.0036	0.0545	0.2784	0.111	0.2233	0.6712	0.1894	0.2965	0.095	0.0738	1.3648
Runx1	1.2039	1.7753	0.2514	0.1551	0.0132	0.8641	1.3742	0.4288	0.7148	0.1992	0.0453	1.3752	0.0548	0.805	0.0561	0.2272	0.6441	0.0989	0.8293	0.4157	0.1906	0.9603	1.4329	1.485	0.2283	0.0741	0.9305	0.7287	1.512	0.4548	0.057	0.374	0.6715	0.3551	1.0428	1.3868	0.8335	0.7387	0.9478	1.13	0.033	1.782	1.3003	1.3591	1.1058	0.8083	0.0816	1.7547	1.4419
Sox2	0.9287	1.2897	0.1294	0.0776	0.7267	0.1601	1.2977	0.1245	1.3278	0.6663	0.4199	0.1397	0.4748	1.0893	0.9394	0.9732	1.6977	1.2179	0.3862	0.9646	1.0581	0.209	0.0925	0.4796	1.252	0.9119	0.5191	0.3524	1.1419	1.1864	1.471	1.2543	0.0642	1.2071	0.1676	0.4018	0.1055	0.8022	0.2934	0.0832	0.2601	0.0367	0.0932	0.1319	1.1545	0.0937	0.0638	0.1229	0.9543
[truncated: 211 more columns]
