# Supplementary material for: Potential therapeutic targets of gastric cancer explored under endogenous network modeling of clinical data
Source: Sci Rep. 2024 Jun 7;14:13127. doi: 10.1038/s41598-024-63812-3 (PMC11161650; doi:10.1038/s41598-024-63812-3)
Supplement: Supplementary file 4 — Supplementary Information 4. [file 41598_2024_63812_MOESM4_ESM.xlsx]

## Sheet: output_traj70
target: VEGF=0;
Number of Stable Points:252
Number of Appearance:	A1	A2	A3	A4	A5	A6	A7	A8	A9	A10	A11	A12	A13	A14	A15	A16	A17	A18	A19	A20	A21	A22	A23	A24	A25	A26	A27	A28	A29	A30	A31	A32	A33	A34	A35	A36	A37	A38	A39	A40	A41	A42	A43	A44	A45	A46	A47	A48	A49
Cyclin D/Cdk4,6	0.6922	1.5145	0.8956	0.4298	1.0916	0.862	0.7145	1.08	0.0341	0.1277	1.1433	0.7814	0.2501	0.0829	1.0184	1.2542	1.0381	0.7948	1.3731	0.9968	0.6187	0.6202	0.0656	1.2438	0.2489	0.8742	0.0807	0.8208	1.1897	0.9207	0.1982	0.1631	0.8477	0.8498	0.1466	0.3635	1.5662	0.8951	0.465	0.5881	0.9698	0.5591	0.2777	1.4167	1.2559	1.1941	0.3906	0.3897	1.4095
Cyclin E/Cdk2	1.5765	1.0945	0.0006	0.0006	0.7921	0	0.8411	0.6774	0.0003	0.149	1.5219	1.3767	0	0.0001	0.8895	0.9401	0.042	0.7063	0.7349	1.2718	0.8609	1.7229	0.0028	0.5308	0.0008	1.1847	0.5378	0.7434	0.0015	0.7063	1.0061	0.0097	1.2763	0.7812	0	0.5183	1.1506	0.0041	0.1439	1.3765	1.0427	0.403	0.9187	0.0051	0.8314	0.0012	0.0001	0.0021	0.2198
Myc	0.7935	0.9185	0.0679	0.0485	1.2994	0.0065	0.5504	0.3682	0.0805	0.3351	0.7539	1.5347	0.0005	0.0495	0.9206	0.877	0.103	0.3756	1.3663	0.8843	0.1043	1.3987	0.1721	0.9163	0.1416	1.661	0.441	0.561	0.0559	0.623	0.4809	0.0505	0.7102	0.6084	0.0356	0.3762	0.579	0.1315	0.3455	0.0509	0.6159	0.3851	0.0792	0.0626	0.2371	0.032	0.0223	0.1095	0.0578
E2F	0.9173	1.4106	0.0023	0.0004	1.5048	0	1.1308	1.5763	0.0002	0.0583	0.7179	0.932	0	0.0001	1.3029	1.7226	0.0045	1.6498	0.9817	1.1325	1.2202	1.4788	0.0094	1.5464	0.0195	0.2263	0.0407	0.2404	0.0002	0.4127	1.5742	0.0001	0.9759	0.4611	0.0001	1.5093	1.1169	0.0033	0.6187	1.2951	1.232	0.1915	1.7182	0.0017	1.248	0.0006	0	0.0007	0.7772
p21	0.0752	0.2648	0.9907	0.6579	0.1808	1.2485	0.6833	0.3734	1.6237	1.1098	0.066	0.0553	0.7901	1.2462	0.0458	0.3054	1.0354	0.3136	0.1839	0.4357	0.2032	0.1401	0.8401	0.0785	1.3396	0.0338	1.3228	1.049	1.1833	0.1171	0.1753	0.0663	0.2616	0.3002	1.0482	0.5463	0.0823	1.1399	0.2225	0.0837	0.0274	0.6189	0.126	0.632	0.0778	0.2655	1.5658	1.1528	0.7593
p27	0.2965	0.0786	0.0957	0.1542	0.0316	1.6196	0.0652	0.0257	0.9881	0.0525	0.0064	0.0277	1.0297	1.0213	0.0132	0.0512	0.1586	0.0206	0.0227	0.0089	0.1382	0.0102	0.8228	0.5034	0.8572	0.0074	0.0583	0.2482	0.7759	0.0484	0.4369	0.0373	0.2635	0.0102	1.3608	0.0684	0.352	1.5027	0.9751	0.0788	0.1611	0.4364	0.465	0.0523	0.0218	0.0355	0.2357	0.3828	0.5342
p53	0.1878	0.195	0.3552	0.4494	0.0519	1.568	0.6825	0.1079	0.7731	1.1062	0.2908	0.1624	1.0684	1.0892	0.1486	0.1563	1.6414	0.0751	0.0881	0.1253	0.8252	0.3881	0.8425	0.7215	0.0632	0.0883	0.7381	0.6956	0.8853	0.2803	0.5803	0.1634	0.0748	0.951	0.0286	0.0963	0.0529	0.7735	0.6379	0.0615	0.2911	0.0778	0.0451	0.0463	0.0363	0.0963	0.0453	0.0727	1.8197
Rb	0.0448	0.0625	0.8763	0.5535	0.0877	0.0952	0.2126	0.0703	0.7296	1.6373	0.1014	0.1068	1.5064	0.2869	0.2206	0.0918	0.2227	0.0625	0.064	0.175	0.2048	0.0349	0.8262	0.1363	1.1256	0.889	0.515	0.2721	0.8187	0.5677	0.1629	1.4331	0.242	0.5719	0.6933	0.1947	0.0456	0.5795	0.2878	0.4072	0.0707	0.4474	0.3753	0.07	0.2897	0.1652	1.4767	1.2985	0.0593
Caspase3	0.4416	0.0467	0.0333	0.2753	1.0567	1.1494	0.0633	1.1332	0.3841	0.0038	0.1928	0.8632	0.2709	0.8649	0.3245	0.5598	0.1512	1.3407	0.0613	0.0668	0.9611	1.1905	0.7846	0.1345	0.0093	0.0488	0.0631	0.6173	0.1831	0.5904	0.8192	0.0156	0.0234	0.0935	0.4959	0.8863	0.1336	0.4757	0.716	0.3796	0.8757	0.1196	1.0381	0.0759	0.134	0.0087	0.0774	0.2324	0.765
Cytochrome-c	0.0355	0.1422	0.0236	0.2444	0.0973	1.2586	0.0572	0.1273	0.8217	0.1771	0.0798	1.0124	0.7431	1.1593	0.0531	0.0432	1.5984	0.0894	0.2276	0.0403	0.179	1.2661	0.8949	0.0868	0.0285	0.021	0.1608	0.3897	0.1748	0.0625	0.1457	0.0013	0.0744	0.0522	0.139	0.273	0.0269	0.9568	0.9192	0.0632	0.2182	0.0485	0.0279	0.0233	0.02	0	0.1741	0.0017	0.1491
Caspase8	1.7171	0.4523	0.3893	1.7424	1.4354	0.9442	0.2004	0.4389	1.2381	0.1145	1.1504	0.3056	0.0008	0.7134	0.4022	0.8047	1.8434	0.5627	0.3163	1.4452	0.7288	0.1797	1.0943	1.6194	0.3435	0.6215	0.6058	0.9371	1.0145	0.8007	1.203	0.1605	0.3669	0.2806	0.8355	0.6299	1.2692	1.4787	0.2238	0.6943	1.3484	1.0812	0.3413	1.5506	0.9297	0.263	0.881	1.1931	1.2435
XIAP	1.01	1.4772	1.5259	0.6621	0.6649	0.0005	1.6442	0.7497	0.0434	1.3899	0.9757	0.1949	0.0002	0.0002	0.6962	1.0864	0.011	0.7401	1.3695	1.4062	0.6925	0.1328	0.0035	1.1119	1.5745	1.8704	0.7312	0.6636	1.0424	1.0433	0.9417	0.8148	1.3992	0.7988	0.8709	1.3402	1.5688	0.0074	0.2925	0.8505	1.4962	1.1205	0.6107	1.9366	1.5387	1.8294	0.8735	0.9112	1.069
Bcl-2	0.7533	0.8518	0.3847	0.1818	0.2131	0.1447	0.2432	0.1703	0.082	0.2757	0.3111	0.0499	0.0001	0.0469	0.6599	0.1591	0.1444	1.4963	0.1177	0.0259	1.2351	0.0696	0.12	0.7444	0.1649	0.0544	1.3088	0.0418	0.4354	0.1009	0.2717	0.5759	0.5968	0.2111	0.8017	0.2176	1.0307	0.9311	0.1287	0.1043	1.3877	0.1681	0.8048	0.1102	0.0407	0.9429	0.1944	1.737	0.2269
Bcl-xL	0.3643	0.7009	0.7424	1.1201	0.9135	0.4111	1.572	0.7747	1.0166	1.1975	0.2473	0.2071	1.3308	0.2224	0.3402	1.1514	1.1491	0.9747	0.3988	0.5669	1.9017	0.0686	0.785	0.6574	0.8377	0.0451	0.8556	0.5881	0.2339	0.6323	0.8253	1.6051	1.3078	1.0038	1.7289	1.064	0.963	0.7649	1.5117	0.8434	0.41	1.8185	1.1893	1.4848	0.772	1.1877	1.6901	0.9198	0.3498
Bid	0.3525	0.3801	0.429	1.5445	0.8847	0.7899	0.59	1.4517	0.7855	0.1291	0.5903	1.3643	0	0.8925	0.1872	0.7456	0.873	0.0378	0.5321	1.9194	0.1794	0.1442	0.767	0.3214	0.3793	0.6454	0.0594	1.5764	0.7337	1.3265	0.6823	0.0492	0.2254	0.342	0.2443	0.9313	0.1948	0.2852	1.2956	1.3795	0.0926	1.4717	0.1881	1.3155	1.6287	0.0325	0.954	0.0587	1.3608
Bad	0.0042	0.3553	0.1556	0.0764	0.0012	1.6677	0.2454	0.0058	0.6873	0.0602	0.007	0.0747	0.9765	1.2706	0.0129	0.012	0.548	0.0001	0.0037	0.001	0.1017	0.0667	0.2377	0.2959	0.0415	0.0002	0.0727	0.0334	0.9929	0.0588	0.0376	0.0167	0.0013	0.036	0.0001	0.0101	0.0003	0.8447	0.0747	0.0005	0.0059	0.0003	0	0.0001	0.0001	0.0013	0.001	0.0006	0.9774
Bax/Bak	0.293	0.9107	0.2048	0.1525	1.1597	1.0245	0.5292	0.3602	0.1519	0.0992	1.1388	1.5913	1.0245	1.744	0.467	0.1612	0.1413	0.0261	0.8759	0.6821	0.0588	1.309	0.9146	0.4714	0.3036	1.1886	0.3941	0.6274	1.2145	1.5665	1.2814	0.0023	0.3255	0.3448	0.0524	0.9847	0.182	0.5709	0.0538	0.7041	0.2038	0.625	0.0063	0.0575	0.4693	0.014	0.0545	0.0006	0.8899
Fas	0.3809	1.046	1.0651	0.1423	0.0825	0.0868	1.376	0.0302	0.7743	0.5731	0.9411	0.3258	0	0.0023	0.1186	1.0171	0.87	0.4556	1.2936	0.2186	1.367	1.3634	1.1799	1.6891	0.2662	0.1097	0.6361	0.7855	0.0717	0.0774	0.4983	0.2391	0.2889	1.7133	0.1737	0.1285	1.114	1.5639	0.3049	0.0379	0.1709	0.3557	0.1067	0.6774	0.0399	1.2909	0.1763	0.0781	0.0032
PTEN	0.0586	0.2845	0.1228	0.0359	0.1177	1.7935	0.0363	0.0573	1.6695	0.0987	0.0528	0.1658	1.9245	1.6047	0.0496	0.0494	0.9894	0.0256	0.195	0.0549	0.1706	0.0284	1.5516	0.188	1.6062	0.0969	0.1907	0.1297	1.248	0.1999	0.0922	0.0845	0.1268	0.061	0.1124	0.0942	0.1215	1.133	0.0832	0.0623	0.0184	0.0762	0.0283	0.1555	0.0464	0.0734	0.0875	0.2343	0.9552
Integrin	1.491	1.3028	1.2046	1.5732	0.9495	1.8188	1.4477	0.8397	1.9431	1.5705	1.5103	0.6282	0.9531	1.1593	1.6615	1.257	1.389	0.9302	1.9128	0.771	1.5304	1.3998	0.6959	0.5853	1.5271	1.1869	1.6734	1.3387	1.3323	1.9078	1.7827	1.0095	1.142	1.6999	1.2323	1.4463	0.6599	1.8288	1.5707	0.5877	1.595	0.8766	0.744	0.6289	0.7054	1.0452	0.7224	1.5541	1.3329
E-cadherin	0.0892	0.3302	0.8286	0.0554	0.0869	0.1293	0.0721	0.2497	0.1195	0.0879	0.0608	0.7983	0.2508	0.1061	0.1096	0.6212	0.0722	0.0472	0.5962	0.2682	0.0442	0.0535	0.2102	0.2803	0.2131	0.0759	0.0422	0.0686	0.0787	0.0577	0.436	0.5116	0.4527	0.1566	0.1839	0.0524	0.4447	0.036	0.1004	1.2519	0.0508	0.5606	0.116	0.6005	1.2062	0.1416	0.5493	0.0525	0.1178
β-catenin	1.3318	0.214	0.9877	1.6799	1.2157	0.073	1.5759	0.1485	0.0491	1.5943	0.3174	0.9638	0.056	0.3514	0.46	0.6229	0.0912	1.4389	0.5441	0.9113	0.9258	1.62	0.0353	0.6097	0.1802	0.7962	0.553	0.6331	0.4084	0.1125	1.0412	0.2978	0.445	1.0711	1.1058	1.2614	0.5319	0.1901	0.3629	0.2919	1.7281	0.5054	0.8448	0.1169	0.2352	0.3339	1.294	0.7417	0.1635
SHH	0.0034	0.2744	0.2938	0.3499	0.0418	0.2496	0.0178	0.3622	0.0143	0.0924	0.0083	0.0924	0.0008	0.0006	0.1153	1.4163	0.1309	0.0011	0.12	0.0005	0.0081	0.0001	0	0.2038	0.0004	0.0005	0.0201	0.0026	0	0.998	1.1686	0.6276	0.4889	0.0793	0.1913	0.2301	0.0208	0.4895	1.3085	0.3995	0.0032	0.0001	0.0038	0.3746	0.5036	0.8332	0.0002	0.0003	0.0674
Notch	0.4032	0.0949	0.0766	0.1576	1.3672	0.0787	0.245	0.7408	0.3208	0.1668	0.5561	0.1327	0.9085	0.0482	1.3424	0.7115	0.0399	0.5002	0.1899	0.3283	0.657	0.6258	0.0256	0.2655	1.4787	0.0495	0.1302	0.0532	0.037	1.0457	0.3365	0.5418	1.2516	0.2231	0.2206	0.1671	0.1467	0.687	0.2745	0.088	1.3259	0.1593	0.9051	0.8715	0.0898	0.7216	0.5144	0.6895	0.3065
Wnt	1.4349	1.5827	0.5467	0.8872	0.6224	0.5104	1.3225	0.8019	0.4873	0.846	0.3545	1.2923	0.125	0.4276	0.4489	1.0158	0.296	1.207	1.6153	1.5107	0.8774	1.6132	0.0365	0.1468	0.1953	1.105	1.1539	0.7461	0.2303	0.8157	0.4737	1.0487	1.1932	0.4328	0.5738	0.6083	0.2746	0.1999	0.9632	0.6084	1.3668	0.5401	1.6259	1.5374	1.4295	0.9814	0.5408	0.6295	0.8698
VEGF	0	0	0	0	0	0	0	0	0	0	0	0	0	0	0	0	0	0	0	0	0	0	0	0	0	0	0	0	0	0	0	0	0	0	0	0	0	0	0	0	0	0	0	0	0	0	0	0	0
Cox2	1.863	1.3971	1.1088	0.7483	0.7067	0.6108	1.7068	1.1858	0.0141	1.0941	0.9099	1.9378	0.0006	0.0178	1.0082	1.3169	0.8132	0.9449	0.8947	1.4063	1.8482	0.6031	0.0167	0.6569	0.6763	1.5781	1.8133	1.9859	1.1878	1.6329	1.4595	1.2623	1.3673	0.7794	0.8093	1.3665	1.7067	0.0464	0.8366	1.8346	0.5859	1.1204	0.7784	0.6022	1.6952	0.8754	0.7552	1.3921	0.1163
Ras	1.0997	1.0463	0.8566	1.1402	1.2993	0.0506	0.4941	1.8576	0.6957	0.5123	0.7279	1.7341	0.1478	0.5593	1.4236	0.7485	0.2132	0.9871	0.6278	0.8184	0.2667	0.6859	0.3837	0.3338	1.5929	1.3861	1.1498	0.4276	0.9054	1.2306	0.5204	0.7891	0.7152	0.2121	0.9964	1.4432	0.8384	0.4942	1.4026	1.7207	0.8551	1.727	1.5676	1.2369	1.9443	0.8448	1.3509	1.8315	0.0364
JNK	1.5013	1.5199	0.6632	0.6392	1.1266	0.1809	1.143	0.8709	0.1044	0.7596	1.3492	0.7553	0.0316	0.0433	1.1666	1.7325	0.2286	1.0518	1.3436	1.5788	0.7399	0.7478	0.0575	0.9137	0.8024	0.8044	1.3488	1.8451	0.4831	1.1381	1.9648	1.2281	0.935	1.5137	0.6412	0.7545	0.7298	0.1488	1.427	1.772	1.5253	1.8328	1.6188	1.4874	0.9941	0.9411	1.1684	1.0876	0.1778
Akt	1.8025	0.9797	0.7144	0.905	1.1796	0.0541	0.7111	1.6506	0.1189	1.1034	1.4118	1.0533	0.0271	0.0451	1.5655	1.5972	0.2068	1.7104	1.32	1.6694	0.909	0.9347	0.0545	1.193	0.0537	1.395	0.6901	1.1403	0.146	1.2434	0.9591	1.7325	1.4412	1.3822	0.7941	1.4421	1.5231	0.1428	1.0671	1.4416	1.949	1.5098	1.9082	1.0276	1.8369	1.329	0.7727	1.1362	0.1938
EGF	1.1293	1.133	0.8679	0.6244	1.7046	0.8782	0.8376	1.7861	1.1553	0.8491	0.707	0.7589	1.1753	0.7294	0.6575	1.7098	1.9836	0.9285	1.2669	0.886	0.6168	1.2931	1.0092	1.1699	1.3787	1.0084	1.5275	0.8535	1.8574	1.8171	0.6538	1.9848	0.5903	1.8407	0.7081	0.7752	0.8357	1.9419	1.2954	1.0726	1.1837	1.0305	0.6867	0.8621	1.2941	1.9762	0.8397	1.6341	1.8295
HIF	1.1295	1.3098	1.5676	0.7051	1.6681	0.0006	0.3569	1.5494	0.0425	0.3238	0.7683	0.7161	0.0003	0.0006	0.7607	1.5086	0.0536	1.4919	1.8544	1.2589	0.2715	0.6577	0.0061	0.736	1.1722	0.9602	0.8779	0.6189	0.0603	0.8705	0.9783	1.7778	1.2188	0.4261	0.6313	0.7574	1.0613	0.1882	0.5232	0.6935	1.3454	1.3059	1.3907	1.9533	1.2761	1.1699	1.5373	0.8669	0.0052
ERK	0.7543	0.7114	1.3701	0.7186	1.241	0.0883	0.6421	1.4908	0.2384	1.3277	1.4218	0.8174	0.0451	0.7703	1.4928	1.9659	1.1055	1.8653	1.2283	1.5364	1.3566	1.7891	0.8239	1.0611	0.117	1.7786	1.3947	1.6617	0.2357	1.5266	1.7438	0.8758	0.7389	1.3104	0.8438	0.8309	0.9036	0.1214	0.8195	1.3629	0.9559	0.8588	1.3732	1.7535	1.6486	1.4818	0.7322	0.9059	0.4623
Gast	1.6033	1.0751	1.8482	0.9612	1.3531	1.4206	0.9714	1.312	0.5966	0.7981	0.9338	1.9146	0.5995	1.4686	1.0888	1.0064	1.4453	1.4851	0.8976	0.6337	0.6955	1.2537	0.9623	0.6484	0.8879	1.9716	1.7095	1.068	0.7116	0.6781	0.6213	0.9658	0.7556	1.4137	0.5672	1.554	1.4588	0.712	0.7837	1.9249	1.8007	0.5813	1.7442	0.7353	1.5281	0.7596	1.7851	1.9487	0.7911
NF-κB	0.2449	1.0326	0.6765	0.3539	0.1867	0.0446	1.04	0.5864	0.056	1.4269	1.1656	1.1789	0	0.0001	0.6404	0.3752	0.0205	1.1173	1.1671	0.7787	1.3251	1.2297	0.0049	0.2326	0.5875	0.8867	0.7987	0.5378	0.2615	0.0833	0.8467	1.0121	0.8471	0.9385	0.1613	0.8212	0.9032	0.0247	1.3916	0.5813	0.1743	1.2713	0.8855	0.3972	0.7089	0.8262	0.2723	0.3578	0.0051
iκB	0.4713	0.0763	0.0527	0.287	0.0691	0.0102	0.037	0.0931	0.052	0.0709	0.0445	0.0599	0.0014	0.6674	0.6094	0.0733	0.1269	0.11	0.0237	0.0386	0.3244	0.358	0.0253	0.0294	0.6997	0.0873	0.2206	0.0703	0.1283	0.1096	0.2107	0.1406	0.0225	0.4327	0.4719	0.6501	0.0463	0.0024	0.0957	0.0737	0.0231	0.0409	0.1465	0.048	0.0528	0.2183	0.2042	0.0946	1.1064
TNF-α	0.7591	0.3523	1.2448	0.7452	1.0145	0.558	1.408	0.7882	0.139	1.0577	0.8809	1.288	0.0142	0.9018	0.9302	1.0093	1.2707	1.9162	1.5833	0.3953	1.0229	0.7193	0.1612	1.4138	0.2037	0.6943	0.7434	0.3139	0.6841	1.7291	1.1706	1.1868	1.7806	0.1602	1.2703	0.3548	0.4087	0.0147	0.9745	1.4573	0.8377	0.6791	1.0007	1.0217	0.3836	1.5516	1.1662	1.6358	0.4176
IL-10	1.0778	0.7513	0.7907	0.1729	0.6681	0.909	0.8584	1.0247	0.9024	0.0263	0.6848	0.8387	0.0001	0.5489	0.9319	0.4123	0.1546	0.251	0.6244	0.7146	0.1922	0.9556	0.9717	0.1052	0.9113	1.0408	0.1172	0.8228	1.1005	0.5366	0.0952	0.1767	0.1179	1.0712	0.1573	0.722	0.6528	0.8852	0.628	0.0849	1.0612	0.6304	0.1449	0.1815	0.6809	0.0354	0.0849	0.1591	0.9292
IL-1	0.8648	0.893	0.4631	0.6288	0.5604	0.347	0.9653	0.5113	0.2581	0.6171	0.4541	0.5694	0.0008	0.0234	0.6677	0.6833	0.318	1.0314	0.5315	1.0695	0.5084	1.1	0.006	0.786	0.5996	1.1168	0.8869	0.6188	0.6286	0.4544	1.1052	0.7717	0.6345	0.5943	1.0199	0.5233	0.4368	0.1792	0.4537	0.5287	0.886	0.9866	0.4482	1.164	0.5071	0.8556	0.6128	0.5582	0.1698
TGF-β	0.3908	0.3431	1.3049	0.0286	0.115	1.206	0.3695	0.4172	1.3017	0.564	0.0927	0.0827	0.4739	0.3378	0.1585	0.3287	0.905	0.4928	0.336	0.2131	0.248	0.408	1.7262	0.2472	0.9326	0.0616	0.2209	0.8071	0.7419	0.3293	0.9454	1.2084	0.1267	0.2019	0.2411	0.4953	0.4656	0.6079	0.7775	0.3789	0.1799	0.0891	0.7299	0.1726	0.7484	0.7	0.0574	0.3449	0.285
IFN-γ	0.4688	0.4015	0.68	1.5721	0.2771	0.1628	0.2985	0.8871	0.3803	1.9129	0.2383	0.316	0	0.0001	0.4695	0.4548	1.2226	0.8405	0.2917	0.3989	1.1481	0.3817	0	1.2117	0.1552	0.3963	1.6646	0.343	0.2939	0.3648	1.2301	1.5655	1.2146	0.1276	1.7566	0.3271	0.4999	0.3211	0.2645	1.7493	0.3619	0.4155	1.4604	1.4475	0.7947	1.8476	1.7439	1.6842	0.0298
Stat3	0.934	0.7228	0.1144	0.6566	1.1443	0.8937	0.7585	1.3439	0.3185	0.5427	0.5996	0.9952	1.4998	1.4013	0.88	1.8098	1.2503	0.5658	0.729	0.8906	0.7344	0.8008	0.1821	1.661	0.2368	0.6786	0.8711	0.2697	1.6848	1.5354	0.6212	0.2302	1.4652	0.6828	1.0057	0.7481	0.8291	0.8348	0.2965	0.881	1.7419	0.8928	0.3348	1.0903	0.4143	0.6026	1.9745	0.7186	1.26
GSK3β	0.1096	0.4848	0.6828	0.2313	0.4934	1.2019	0.1446	0.5528	1.5454	0.2	0.823	0.0711	1.5941	0.7911	0.5462	0.0502	1.2561	0.0341	0.1837	0.0898	0.7401	0.1383	1.7418	1.0856	1.0761	0.2725	0.5904	0.1195	0.7977	0.1294	0.5729	0.0363	0.1116	0.7489	0.3189	0.0559	0.8295	0.9717	0.0745	0.66	0.1974	0.4881	0.0389	0.1692	0.0394	0.1853	0.5325	0.1168	0.7684
CEBPα	0.119	0.0558	0.0204	1.1281	0.0414	1.3877	0.0239	0.0685	1.2568	0.0011	0.4927	0.5956	1.0328	1.5871	0.2553	0.0262	1.1583	0.06	0.2809	0.023	0.5592	0.3831	0	1.2599	0.0954	0.0897	1.0987	0.0565	1.501	0.4918	0.7348	0.0317	0.2227	0.0887	0.1223	1.0327	1.1533	1.4736	0.2811	0.7269	0.051	0.5346	0.0599	0.0716	0.0004	0.2849	0.0632	0.3634	0.7765
Cdx2	1.4264	0.9299	0.9204	0.6817	1.5591	0.2808	0.8436	0.6661	0.311	0.892	1.0827	1.0912	1.5713	1.6407	0.8241	0.7861	0.2448	1.3344	0.9008	1.9557	1.1477	1.6682	0.0006	0.8984	0.2336	1.7318	1.0833	0.8308	1.6834	0.6759	0.2516	0.3725	0.7261	0.7683	0.8645	0.5481	0.8238	1.0061	0.5951	0.9079	1.107	1.8159	1.3011	0.897	0.5	0.4134	1.5308	1.7629	1.2559
Foxa1	0	1.2534	1.1537	0.0103	0	1.1517	0	0.0042	0	0	0	0	0	0	0	0.1606	0.4251	0	0	0	0	0	0	0.3471	0	0	0	0	0	1.8634	0.1316	0.1092	0.0837	0	0.0003	0.0005	0	1	1.3325	0.0004	0	0	0	0.0346	0.0441	0.7598	0	0	0
Foxa2	0	0.2584	1.163	0.0835	0.0001	0.4866	0.0004	0.0218	0.0003	0.0013	0	0.0013	0	0	0.0072	0.2474	0.1559	0	0.0047	0	0	0	0	0.3121	0	0	0.0006	0	0	0.8904	0.1764	0.1369	0.0466	0.0009	0.0208	0.0354	0.0001	1.7209	0.8051	0.0268	0	0	0	0.1364	0.1091	0.8909	0	0	0.0065
Gata4/6	1.342	1.0813	0.2697	1.888	1.314	0.3593	1.3658	0.518	0.5446	0.9915	0.7316	0.7664	0.5901	0.7179	0.909	0.1541	0.0643	1.0074	0.7218	0.8165	1.4698	1.247	0.0014	0.0287	0.1461	1.4591	1.0803	0.5952	0.2553	0.046	0.262	0.2595	1.2549	0.5188	0.8307	0.95	0.3064	0.227	0.3404	0.7295	1.8162	0.8415	0.7041	0.1547	0.1234	0.5057	1.5068	0.8221	0.3436
HNF1α	0.6548	0.9042	0.4535	0.685	0.68	0.0518	0.3507	1.7552	0.6246	0.2156	0.6893	1.0268	1.367	0.0117	1.7919	1.2318	0.0038	1.0027	0.3427	0.3577	0.6624	1.5585	0.0004	0.7327	0.6656	1.855	1.4863	0.2312	0.0507	1.117	0.7921	1.6059	0.9497	1.1945	1.5797	1.0517	0.72	1.6939	0.9852	1.4013	1.8872	0.8797	1.7026	1.454	0.0149	0.5991	0.6114	1.2991	0.6542
HNF4α	0.6376	0.2856	0.3409	0.9915	0.1502	0.1043	0.178	0.0616	0.7588	0.0471	0.8202	0.1246	0.6815	0.076	0.2516	0.0402	0.0211	0.3929	0.2111	0.1715	0.0849	0.5063	0	0.0758	0.4385	1.143	0.6916	0.2622	0.1309	0.036	0.1848	1.1129	0.0648	0.2031	0.275	1.2889	0.9226	0.2523	0.2728	1.0116	0.4437	0.6061	0.2129	0.2422	0.0582	0.8912	0.0641	0.5929	0.4571
Hoxa3	0.7164	0.2942	0.937	0.8157	0.0996	0.4989	1.1201	0.0808	1.6142	1.6351	0.1467	0.5081	0.0262	0.0309	0.1396	0.0311	0.0202	0.3458	1.1767	1.433	0.2454	0.2612	0.001	0.0014	0.4718	1.4936	0.4425	1.244	0.0128	0.2261	0.2866	0.7186	0.0623	1.3917	0.8108	1.1206	0.2117	0.0777	1.2515	0.378	0.0409	0.1461	0.5279	0.1541	1.7192	0.4223	0.0354	0.2937	0.0865
Hoxa5	1.2875	1.4081	1.7259	0.1847	0.546	0.8451	1.3573	0.0529	1.4632	1.2393	0.1982	0.8602	0.4528	0.1039	0.3934	0.3685	1.7516	1.462	1.2358	1.4757	0.1088	0.0336	0.7854	0.0756	0.5248	1.6332	0.5065	1.8198	1.4122	0.0875	0.1926	0.6568	0.2456	0.9466	1.1226	1.2028	0.2646	0.1151	0.8347	0.5773	0.4926	1.1332	0.2732	0.1038	1.6789	0.0674	0.1072	0.0388	0.065
Hoxa10	0.059	1.1368	0.2642	1.4622	0.4692	1.5732	0.137	0.27	0.6962	0.2234	0.1874	0.3442	0.2635	0.0736	0.3832	0.4043	0.9754	0.1048	0.643	0.0331	0.5821	0.0654	0.8178	0.1684	1.4158	0.0671	0.1138	0.3498	0.0548	0.4609	0.2387	0.3032	1.5045	0.3696	0.8343	0.318	1.0159	1.109	1.6228	0.2784	0.0908	0.4946	0.0868	0.1298	1.628	0.6918	0.1296	0.2044	0.5581
Runx1	0.3657	0.8393	0.195	1.4154	1.5602	0.3862	0.1639	1.4795	0.261	0.0433	1.1194	0.5218	1.2375	1.5771	1.3947	0.8525	0.208	0.7939	0.613	0.1267	1.6439	1.8013	0.0088	1.9198	0.7758	0.2379	0.8062	0.1171	1.0637	1.244	0.7052	0.2396	1.0074	0.0596	0.6413	0.1136	1.0239	1.3023	0.3003	0.6826	0.6716	0.8943	0.7951	1.931	0.0235	1.3237	1.4011	1.7648	1.9143
Sox2	0.0801	1.1231	0.6818	0.2641	0.2916	0.8864	0.1756	1.091	0.3334	0.299	0.173	0.5384	0.0556	0.1041	0.2908	1.0106	0.8389	0.1097	0.4282	0.0647	0.185	0.0438	0.0192	0.9684	0.042	0.0891	0.1539	0.0936	0.0353	1.5564	0.6652	0.9283	0.5845	0.2659	0.2011	0.3614	0.2446	1	0.7235	0.2356	0.1241	0.0309	0.1468	1.1597	1.2602	1.0295	0.0579	0.0613	0.8637
[truncated: 203 more columns]
