# Supplementary material for: Potential therapeutic targets of gastric cancer explored under endogenous network modeling of clinical data
Source: Sci Rep. 2024 Jun 7;14:13127. doi: 10.1038/s41598-024-63812-3 (PMC11161650; doi:10.1038/s41598-024-63812-3)
Supplement: Supplementary file 5 — Supplementary Information 5. [file 41598_2024_63812_MOESM5_ESM.xlsx]

## Sheet: output_traj23
targets: Caspase3=1;NF-κB=0;
Number of Stable Points:227
Number of Appearance:	A1	A2	A3	A4	A5	A6	A7	A8	A9	A10	A11	A12	A13	A14	A15	A16	A17	A18	A19	A20	A21	A22	A23	A24	A25	A26	A27	A28	A29	A30	A31	A32	A33	A34	A35	A36	A37	A38	A39	A40	A41	A42	A43	A44	A45	A46	A47	A48	A49
Cyclin D/Cdk4,6	1.4004	0.732	0.5256	0.1157	0.1253	0.5908	0.6711	0.5285	0.032	0.3434	1.3502	1.2902	1.1481	1.6904	0.4903	0.168	0.0749	1.0936	0.7931	1.143	0.5556	0.1501	0.724	0.5272	0.051	0.2594	0.0508	1.2478	0.2527	0.8076	1.4141	0.4831	0.0723	1.5312	1.5775	1.1374	0.1239	0.9332	1.0193	1.4178	0.6935	0.1452	0.3544	0.8983	0.8638	0.6714	1.3101	0.5812	1.4265
Cyclin E/Cdk2	0.9593	0.9896	1.0882	0.0016	0.0259	0.0248	1.1906	0.6362	0	0	1.0791	1.1739	0.8933	0.8518	0	0.0041	0.0001	0.5914	0.7732	1.7386	0.0886	0.6446	0.3184	0.8306	0.0001	0.0315	0	0.7624	0.0531	0.2239	1.2184	1.1827	0.8169	0.4846	0	0.9528	0.0001	1.6723	0.7834	0.0075	0.0002	0.023	0.3224	1.5817	0.7327	0.2081	0.9398	0.0002	1.0464
Myc	1.5753	0.8313	0.0907	0.1816	0.2936	0.1937	1.0123	0.6022	0.0091	0.0249	1.0855	0.0792	0.6184	1.1212	0.0271	0.0828	0.0534	1.3706	1.3078	0.599	0.0584	0.6253	0.1422	0.0562	0.0477	0.1934	0.0045	0.7534	0.2639	0.2628	1.5061	0.1586	0.5056	0.2817	0.0118	0.9471	0.0386	1.474	0.1965	0.0253	0.0776	0.2597	0.2174	1.7074	0.2132	0.1816	1.355	0.0635	0.5718
E2F	1.7857	1.3207	0.9345	0.0047	0.0647	0.0696	1.1	1.3377	0	0.0001	0.881	1.073	0.696	1.7081	0.0002	0.0006	0.0003	0.7918	1.8356	1.036	1.3817	1.3992	0.7928	1.7238	0.0001	0.0314	0	0.9698	0.062	0.1204	1.6579	1.3917	0.9454	1.3867	0	1.0864	0.0003	0.786	0.6745	0.0006	0.0004	0.0165	1.3499	1.1339	1.3545	1.4386	0.8299	0.0005	1.158
p21	0.0248	0.1222	0.5333	1.7017	1.2251	0.8014	0.0752	0.6157	1.7281	0.7646	0.1092	0.0596	0.0324	0.0248	1.1787	1.1797	1.3228	0.0755	0.0683	0.1891	0.7468	0.6414	0.8087	0.047	1.5223	0.7991	1.6729	0.0863	0.8337	0.5699	0.0215	1.0142	0.1092	0.6968	0.7323	0.0534	0.9329	0.028	0.0803	0.0486	1.5564	1.4122	0.754	0.0655	0.2669	0.8382	0.0546	1.539	0.0962
p27	0.0753	0.3181	0.0233	1.0891	0.0774	0.9678	0.0273	0.1225	0.8294	0.7725	0.0429	0.0204	0.0401	0.0282	0.0491	0.9608	0.6097	0.1037	0.0091	0.0194	0.4296	0.2366	1.298	0.0515	0.166	0.3262	0.7734	0.0734	0.0233	0.0853	0.0074	0.2528	0.6589	0.2576	0.8375	0.0485	1.0727	0.0156	0.0842	0.0402	1.7328	1.2995	0.0959	0.0024	0.1447	0.7332	0.1088	0.5675	0.1421
p53	0.0607	0.1043	0.0458	0.6684	0.0827	0.4677	0.1175	0.0932	0.7854	0.1914	0.3529	0.0359	0.0341	0.343	0.1012	1.4381	0.1988	0.4052	0.1453	0.2525	0.9145	1.3318	0.5533	0.0377	1.1958	1.1824	0.7728	0.0319	0.02	0.0114	0.0418	0.7454	0.0363	1.5469	1.7461	0.0682	1.5142	0.036	0.0303	0.0004	0.0693	1.5698	0.4318	0.0573	0.1	0.676	0.1349	1.0541	0.0425
Rb	0.1297	0.0597	0.0212	0.1668	0.0351	0.55	0.1039	0.0244	0.0522	0.2701	0.0636	0.0518	0.0197	0.0427	0.3068	0.4615	0.0458	0.0497	0.047	0.0358	0.0262	0.0251	0.0373	0.037	0.0785	0.104	0.3851	0.0939	0.0284	0.0304	0.3633	0.0257	0.0318	0.0569	0.3179	0.0356	0.1105	0.1063	0.165	0.1606	0.0445	0.2698	0.039	0.1869	0.0227	0.0262	0.0819	0.0819	0.1697
Caspase3	2	2	2	2	2	2	2	2	2	2	2	2	2	2	2	2	2	2	2	2	2	2	2	2	2	2	2	2	2	2	2	2	2	2	2	2	2	2	2	2	2	2	2	2	2	2	2	2	2
Cytochrome-c	0.0386	0.2701	0.089	1.624	0.0802	1.6512	0.3858	0.0309	0.8911	0.8427	0.0181	0.1576	0.0279	0.2476	0.2047	1.0848	0.6191	0.6934	0.5021	0.0966	1.1292	1.041	1.0954	0.397	1.8193	1.2679	1.4674	0.1481	0.0059	0.0527	0.0234	1.4173	0.0731	1.2334	1.8058	0.2598	0.8348	0.1002	0.0316	0.0968	0.051	1.2986	1.4657	0.0662	0.0747	0.8026	0.051	0.9817	0.032
Caspase8	0.8397	0.5777	1.8721	0.1117	1.9162	1.7731	0.6893	0.8665	0.9183	0.9434	1.8081	0.6293	1.3481	1.62	0.8059	0.9518	1.0705	1.7678	1.007	1.258	1.8558	1.0597	0.0346	0.6331	1.8192	0.9318	1.3661	1.1534	1.5377	0.8806	1.8274	1.6324	0.7358	0.604	0.8494	1.259	1.4282	1.3191	0.718	1.5882	0.0002	1.684	1.7037	0.5813	1.6239	0.0029	1.2335	1.6198	1.0981
Bid	1.5032	1.5767	0.2143	0.2663	0.797	0.1126	0.6839	0.5885	1.8762	1.671	1.6945	0.8832	0.9989	0.6819	0.2518	0.7872	0.6469	0.9741	0.9529	1.5141	1.19	1.6797	0.0005	0.8482	0.9681	1.7768	0.6918	1.5248	0.1325	1.3731	1.745	1.4916	1.7862	0.4714	1.3929	0.7981	0.6133	0.3049	0.6147	0.7917	0	1.0235	1.2394	0.3002	0.2132	0	1.4751	0.1229	0.2317
Bad	0.0001	0.0006	0	1.7707	0.0064	0.2138	0.0009	0.0002	0.6925	0.6021	0.0662	0	0	0.072	0.0008	0.9446	0.8693	0.1395	0.0027	0.0091	0.1849	0.5036	0.6443	0	0.1619	0.4471	1.3661	0	0	0	0	1.5281	0.0001	0.5347	1.4854	0.0001	1.0968	0.0001	0.0001	0	0.0504	0.3905	0.061	0.0001	0.0005	1.0749	0.002	0.4065	0.0001
Bax/Bak	0.7928	1.3323	0.0551	1.7182	1.0584	0.1514	1.0372	1.4397	0.4579	0.1064	1.3131	0.5282	0.1777	0.7303	0.0135	1.7917	0.254	1.7539	1.5292	0.0546	0.1422	0.6589	1.3755	0.6017	0.054	0.1832	1.5922	1.0495	0.0477	1.0894	1.6904	0.7459	1.7033	0.2679	0.8444	0.8996	0.4479	0.6385	0.7044	1.2763	0.0005	0.6154	0.3174	0.5979	0.1299	1.426	1.1545	0.069	0.0305
Fas	0.7662	0.2624	0.5355	0.0387	0.3014	0.3976	0.081	0.0875	0.0001	0.0224	0.3433	0.7248	0.0541	0.1508	0.0825	0.0177	0.2044	0.3633	0.3704	0.1143	1.2465	0.587	0.0198	0.566	0.0622	1.4427	0.0116	0.045	0.1722	0.2849	0.4959	0.2113	0.7518	1.5287	1.9717	0.2966	0.4037	1.1018	0.9257	0.1231	0.0121	0.9138	0.075	0.2428	0.4546	0.0503	0.1418	0.892	0.2499
XIAP	0.8609	0.8481	0.7335	0.0001	1.0634	0.0003	0.652	1.0427	0.0211	0.0007	1.6882	0.9616	0.8015	1.0764	1.5027	0.0005	0.0425	0.0024	0.5773	0.8533	0.0074	0.0001	0.0019	1.0102	0.0006	0.0054	0.0003	0.7972	1.3398	1.3623	1.8995	0.0067	1.6804	0.1407	0.0026	0.7659	0.0034	0.8709	0.6788	1.4	0.0023	0.0102	0.2295	1.7622	0.8094	0.0039	1.1019	0.0041	1.5624
Bcl-2	0.0403	0.0475	0.8018	0.0703	0.2137	1.3057	0.1825	0.2087	0.0219	0.1873	0.0319	0.1959	0.1349	0.3107	0.7945	0.048	0.7647	0.2027	0.1062	0.1125	0.0562	0.0266	0.4231	0.0656	0.056	0.0417	0.0366	0.23	1.392	0.1914	0.036	0.2147	0.0244	0.5886	0.0745	0.1666	0.0259	0.7625	0.3151	0.2343	0.9791	0.0461	0.2504	0.7675	1.0046	0.0862	0.0759	1.2257	0.8812
Bcl-xL	0.1562	0.5873	1.1364	0.0478	0.7104	1.2333	0.2739	0.5374	0.5703	1.1933	0.1558	1.6011	1.1253	0.6229	1.1582	0.204	0.43	0.0602	0.0731	1.6089	1.3544	0.3343	0.5958	0.6369	1.7575	1.0167	0.1072	0.5112	1.211	0.7444	0.2817	0.1117	0.4526	0.7198	0.2392	0.2435	0.8449	0.3209	1.2437	0.6859	1.4868	0.6036	0.7651	0.0961	1.4384	0.1405	0.3687	1.2774	1.5396
Ras	0.8037	0.736	0.6478	0.5385	1.5542	1.1355	1.2992	1.8284	0.4503	1.3114	0.9333	1.0358	1.8965	1.4163	1.5608	0.6091	0.9849	1.0128	1.3499	1.7356	0.5584	0.5788	1.2657	0.6142	0.1134	0.1715	0.2597	1.7597	0.7656	1.5242	1.1531	1.1192	0.7005	0.1486	0.0386	0.9683	0.0608	1.2096	0.7534	1.1623	0.793	0.1272	0.6705	0.7512	1.2475	0.3825	1.1504	0.366	0.8567
JNK	0.6859	1.3722	1.7066	0.0465	1.9194	0.0796	1.4453	0.9147	0.075	0.2962	1.0296	0.7484	1.5394	0.8025	1.0425	0.1875	0.5746	0.0854	1.4049	1.1712	0.2815	0.0416	0.1031	1.1498	0.1897	1.0176	0.1327	0.7347	0.8044	1.4612	1.7444	0.308	1.3886	0.1057	0.441	1.3756	0.7042	0.7782	0.8856	0.9251	0.0519	0.1305	0.7171	1.4602	1.0257	0.048	1.6954	0.4462	1.1557
EGF	1.5797	0.96	1.5945	1.1537	1.5545	1.1344	0.9432	0.7603	0.9762	1.8569	0.9633	1.1308	1.2344	0.6912	1.0797	1.0721	1.1867	0.7346	0.611	1.1943	1.8095	0.9322	0.9354	0.624	0.7311	1.529	1.1391	0.7144	1.0063	1.3128	1.6949	1.9898	0.602	1.239	1.3987	1.9088	1.9104	1.3009	1.415	0.7732	0.9038	0.681	1.8247	1.4527	1.0311	0.7667	0.8007	1.949	0.8399
ERK	0.6772	1.0919	1.5348	0.1353	1.0981	0.6968	1.7373	1.6087	0.0742	0.1805	1.1183	1.5082	0.7108	0.8192	1.9074	0.1425	0.5521	0.9317	1.8619	0.9861	0.93	0.5475	0.09	0.7164	1.0577	0.8615	0.1828	1.2258	0.9167	1.4625	1.1562	0.188	0.7716	0.8168	0.3397	1.4772	0.2505	1.7174	0.7779	0.8344	0.0477	0.6565	1.0834	1.936	1.3027	0.0462	0.724	0.8767	1.4682
Gast	1.3761	1.6305	0.8457	1.379	0.5926	1.2361	1.2818	1.927	0.9958	0.8336	1.0248	0.7712	0.7953	1.7249	1.1557	0.5983	1.3509	1.8487	1.0423	1.5926	0.6181	0.9614	0.9887	0.6739	0.777	0.955	0.6769	0.6716	0.9813	0.6397	1.4597	1.4024	0.786	1.2877	1.152	1.14	1.0712	1.8538	1.7287	0.6578	1.8331	0.9481	1.1397	1.2607	0.7038	1.4265	0.7236	1.2944	1.8645
E-cadherin	0.0465	0.0259	0.0449	0.014	0.0207	0.0226	0.0573	0.0356	0.0286	0.0511	0.0275	0.0381	0.197	0.1552	0.0209	0.0348	0.1089	0.2024	0.1013	0.1235	0.5616	0.4205	0.1052	0.0328	0.1799	0.0604	0.0633	0.0158	0.0463	0.0221	0.0238	0.0237	0.0745	0.0305	0.4902	0.0748	0.0156	0.0333	0.0127	0.0341	0.0288	0.0171	0.1801	0.1553	0.0337	0.0226	0.0209	0.0157	0.0424
Integrin	0.9172	1.1333	1.4395	1.8325	1.0395	0.9326	0.6512	1.1845	1.0386	0.7009	1.3035	1.1159	0.8082	1.0782	1.0496	1.5165	1.6035	0.7545	1.642	1.0683	0.6134	0.6015	1.4797	0.9645	1.4971	1.1575	0.6799	1.8825	0.8012	0.5903	1.209	1.5226	1.8053	1.6385	0.6614	1.18	1.7144	1.9148	1.9561	0.6927	0.687	1.692	0.6257	0.6778	0.6526	1.0011	0.7182	1.8699	0.9681
β-catenin	0.4194	0.929	1.6884	0.4904	0.5549	0.2182	0.4844	0.403	0.1477	0.0316	0.8802	0.132	0.5284	0.7991	0.2617	0.9263	0.0638	0.6931	1.4775	0.3655	0.0679	0.0895	0.0846	0.2333	0.044	0.1296	0.0361	0.4205	0.6762	0.1797	1.0416	0.0986	0.363	0.2906	0.082	1.2305	0.3025	1.7952	0.1436	1.6795	0.4613	0.0613	1.0347	1.3648	0.0849	0.0363	0.9383	0.4473	1.6044
VEGF	1.6262	1.0169	1.8553	1.1123	1.4887	1.4602	1.3347	1.4767	1.5391	1.0557	1.9963	0.8545	1.5065	0.6894	0.617	1.6886	0.8303	1.4322	0.6477	1.0319	1.394	0.9646	1.362	0.8495	0.9234	0.9133	0.9606	1.0426	0.7434	1.4084	0.8749	0.7128	1.6136	1.7682	1.3205	0.9115	1.6042	0.9896	1.889	0.7951	1.3192	1.4792	0.703	1.3822	1.3383	1.029	0.8125	1.8602	1.1742
Cox2	1.0427	1.8854	0.6945	0.0051	1.5472	0.2489	1.4299	0.6306	0.0676	1.5696	0.8377	1.0006	1.3031	1.372	1.3859	0.5396	0.7835	0.4642	0.6784	1.0387	1.6981	0.001	0.2085	1.9751	0.5084	1.8374	0.2694	1.6017	0.8382	0.9297	1.6051	0.5224	1.6648	0.0369	1.6059	1.6854	1.0124	1.1544	1.2743	1.9189	0.0101	0.0942	0.9512	1.7391	1.8955	0.0273	0.8303	0.6507	0.7356
Akt	1.9414	1.6962	1.5485	0.0477	0.9918	0.0786	1.2294	1.7182	0.2184	0.0378	1.8327	1.7351	1.8299	1.8663	0.8817	0.0718	0.1984	0.0728	1.5351	1.34	0.182	0.0333	0.1043	1.7016	0.102	0.1607	0.0332	1.7029	1.5999	1.2088	1.939	0.1903	1.7426	0.1673	0.1578	1.6049	0.0483	1.7496	1.7676	1.6169	0.0481	0.1996	0.7818	1.4431	1.2409	0.0923	1.4595	0.1286	1.6386
HIF	0.8787	0.7994	1.944	0.0006	1.7357	0.0219	1.6071	1.5893	0.159	0.0038	1.1923	0.6655	0.8993	0.7599	1.1455	0.0003	1.0457	0.0047	1.6406	0.8375	0.0139	0.0001	0.018	0.6384	0.0012	0.0053	0.001	1.5791	1.0003	1.8211	1.3649	0.0316	1.6411	0.0031	0.0016	0.8238	0.0001	0.8701	0.7165	1.9629	0.0121	0.007	1.1286	0.9704	0.7992	0.0043	1.0466	0.0202	1.1281
PTEN	0.0337	0.0365	0.0241	1.7684	0.1879	1.3857	0.1131	0.0766	1.3591	1.9516	0.0433	0.1802	0.0351	0.0534	0.2314	1.4067	0.8928	1.3701	0.0313	0.1041	1.1546	1.8639	1.3183	0.0534	1.2438	1.1132	1.8744	0.1283	0.0457	0.111	0.0267	0.747	0.0783	1.4008	1.0604	0.0619	1.6142	0.1784	0.0415	0.022	1.5848	1.3148	0.1243	0.0425	0.1007	1.619	0.066	1.4997	0.0351
GSK3β	0.1343	0.0482	0.1088	0.7554	0.5351	1.6696	0.1192	0.0573	1.0465	1.8296	0.2008	0.5772	0.0719	0.0329	0.6003	0.7194	1.6146	1.1807	0.0573	0.744	0.9212	1.2155	1.4088	0.3372	1.5287	1.9313	1.9172	0.0488	0.4257	0.1372	0.0271	1.7898	0.0933	0.8332	1.9717	0.1965	0.8159	0.0609	0.0851	0.054	0.8655	1.3962	1.2778	0.4938	0.8842	1.8021	0.9799	0.9671	0.2905
NF-κB	0	0	0	0	0	0	0	0	0	0	0	0	0	0	0	0	0	0	0	0	0	0	0	0	0	0	0	0	0	0	0	0	0	0	0	0	0	0	0	0	0	0	0	0	0	0	0	0	0
iκB	0.0292	0.5952	0.0801	0.0271	0.0964	0.6918	0.2572	0.0353	0.0013	0.0098	0.207	0.0198	0.1113	0.5634	0.1242	0.1049	0.0632	0.8662	0.0337	0.08	0.0317	0.1989	0.0418	0.0224	0.0633	0.58	0.0921	0.2291	0.0262	0.0383	0.1575	0.3518	0.0557	0.0467	0.0242	0.043	0.0858	0.0409	0.025	0.1236	0.0194	0.177	0.1271	0.7356	0.1268	0.0008	0.0504	0.9403	0.0658
TNF-α	0.4033	0.4058	0.8917	0.1557	1.7149	0.4385	1.3102	0.3667	0.1928	1.3208	0.6942	1.8527	0.712	0.5605	1.4124	0.7368	0.3598	0.8729	1.3303	0.5688	1.3797	1.6756	0.0424	1.7718	1.2622	0.7077	0.2309	0.3016	1.4306	1.3008	0.4747	0.414	1.3539	0.3151	1.3715	0.4535	1.3376	0.325	0.5772	1.7043	0.0064	0.7975	0.3595	0.263	0.9652	0.0116	0.8084	0.9671	0.5328
IL-10	0.8881	0.717	0.1313	0.454	0.1871	0.588	0.9902	0.7674	0.202	0.5125	0.7734	0.1108	0.2638	0.7779	0.0603	0.6165	0.6429	0.9393	0.4101	0.7016	0.1096	0.5526	0.0064	0.1902	0.5189	0.1269	0.5052	0.7703	0.4923	0.126	0.7343	0.2771	0.1304	0.7305	0.0354	0.8762	0.5402	0.8274	0.5557	0.0267	0.0001	0.5448	0.8735	0.8303	0.2207	0.0095	0.931	1.081	0.8415
IL-1	1.0317	0.7609	0.6818	0.0035	0.8846	0.0095	0.6919	0.5607	0.0198	0.3248	0.9377	0.9256	0.8482	0.7108	0.9428	0.1474	1.028	0.0115	0.5479	1.0053	0.2647	0.0031	0.0231	0.9276	0.2304	0.663	0.1392	0.4919	1.0948	1.0775	0.4897	0.6016	1.0427	0.0184	0.524	0.63	0.4294	0.8256	0.5602	0.9084	0.0171	0.0782	0.7622	0.4726	0.5866	0.0051	1.1255	0.569	0.5652
TGF-β	0.1195	0.2321	0.0589	1.0635	0.7362	0.492	0.1623	0.7068	1.1731	1.8591	0.2291	0.8849	0.8255	0.0696	0.9792	0.162	1.0904	0.7285	0.0826	0.3583	0.9863	1.0148	1.0396	1.5795	0.9576	0.698	1.1539	0.1059	0.0299	0.2677	0.1432	0.5916	1.3032	0.3838	0.7141	0.247	1.3514	0.1774	1.0378	0.8046	0.165	0.9338	0.7957	0.207	0.1676	0.7888	0.6979	0.0728	0.3569
IFN-γ	0.2131	0.349	1.3968	0	1.0121	0.0001	0.4321	0.4539	0.0007	0.2706	0.2755	1.4013	0.8271	0.3571	1.8137	0.0194	0.568	0	0.4539	0.3756	1.3626	0	0.0007	1.0352	0.1401	1.3305	0.0264	0.1839	0.5141	1.4325	0.2206	0.8106	1.4326	0	1.815	0.2009	0.3104	0.3467	0.3851	1.9475	0.0003	0.0051	0.2028	0.1497	1.2424	0	0.3696	0.5178	0.5213
Stat3	1.9831	0.9321	0.7444	1.1849	1.2576	1.5618	1.1259	0.8935	0.1206	0.032	0.6067	0.2516	0.6262	1.6762	0.7341	0.7779	1.1607	0.3978	1.3642	1.8747	0.655	0.2175	0.6838	0.2081	0.4967	0.3896	0.1242	0.7016	1.8099	0.9301	1.0023	0.6275	0.1016	0.5117	1.5304	1.4145	0.4092	0.8346	0.1937	0.3751	1.3324	0.5453	1.075	1.6609	1.7269	0.7065	0.9094	1.3757	0.8439
CEBPα	0.1035	0.1065	0.3653	0.8786	0.0504	0.8053	0.4117	0.4346	0.0117	0.8247	0.0816	0.0313	0.0067	1.3805	0.2835	0.741	0.1085	0.781	0.0996	0.2268	1.3217	0	1.345	0.0515	0.959	1.1591	0.7278	0.355	0.1266	0.0754	0.0556	0.7652	0.0025	0.025	0.6575	0.1217	0.0107	1.0561	0.3316	0.0937	0.741	1.1018	0.8456	0.1596	0.7172	0.923	0.1592	1.1723	0.1699
Foxa1	0.4174	0.0044	0	0	0	0	0.6675	0.8231	0	0	0.1109	0.1729	0.0285	0	1.2576	0	1.4001	0	0	0.0131	1.4358	0	0.0002	0.2231	0	0	0	0.9644	0	1.0191	0	0	1.1596	1.831	0	0.1563	0	0	0.003	0	0	0	0	0	0.0118	0	0.0021	0	0
Foxa2	0.2656	0.0491	0	0	0	0.0036	0.1649	0.1603	0	0	0.148	0.1536	0.0731	0.0011	1.3366	0	0.1809	0	0.0042	0.0917	1.1543	0	0.019	0.2802	0	0	0	0.3854	0	1.1163	0	0	0.5696	0.7795	0	0.0926	0.0007	0	0.0461	0	0.0041	0	0.0014	0	0.0334	0	0.0515	0	0
HNF1α	0.7513	1.8171	0.5923	1.4755	1.1089	1.1493	0.5966	0.7801	0.0046	1.4011	1.0452	0.6532	1.7632	0.2946	0.9527	1.8993	0.8549	0.6638	0.8008	0.5306	0.0597	0.0041	1.2187	1.0046	0.188	1.0099	1.3979	1.677	0.7714	0.9045	1.3815	0.8715	0.0274	0.5884	0.6677	0.5473	0.0238	0.7951	0.8624	0.912	0.8658	1.3127	0.5951	0.7549	1.2875	1.0999	1.6975	1.3471	1.1013
HNF4α	0.024	0.7724	0.7778	0.9719	0.0923	0.0643	0.9306	0.2301	0.0658	1.5318	0.2412	0.0924	0.1355	0.0369	0.2983	0.5661	1.0936	0.8811	0.3474	0.2773	0.047	0	0.5637	0.4397	0.0899	0.1193	0.6415	0.1034	0.0355	0.7905	0.209	1.0149	0.1167	0.0714	0.0234	0.0899	0.0594	0.4897	0.8487	0.643	0.1048	0.3286	0.3573	0.0416	0.0263	0.666	0.355	0.4126	0.4896
Runx1	1.1267	0.1176	0.4615	0.4915	0.8577	0.8978	0.7613	1.6541	0.0052	0.9829	0.5479	0.1379	0.1637	1.5612	0.1013	0.343	1.0722	1.7504	1.4589	0.8895	1.2835	0.0009	0.4423	0.2491	0.4663	0.6108	0.2196	0.4988	0.9502	0.7613	0.4063	1.4492	0.0026	0.0829	1.8296	0.2857	0.0124	0.5142	0.0066	0.9174	0.9039	0.9184	1.3803	0.7793	0.7053	0.7577	1.5876	1.3951	1.415
Hoxa3	0.0316	1.4512	1.2746	0.5713	0.1119	0.1305	0.1881	0.3074	0.9165	0.0153	0.6605	0.9108	1.3899	0.1082	0.438	0.7149	0.0193	0.0375	0.0899	0.0093	0.1337	0.0532	1.0002	0.7209	0.494	0.2654	0.9116	1.2968	0.0431	0.4425	0.8922	0.4189	1.3331	1.4516	0.0001	0.9438	0.6356	0.8129	1.1967	1.4036	0.1167	1.3929	0.0056	0.055	0.0386	0.0002	0.176	0.0432	0.2626
Hoxa5	0.2206	0.7999	0.6255	0.5034	1.2516	0.4804	1.3679	0.316	0.7537	0.2788	0.7762	0.3519	0.4544	0.3917	1.4445	0.818	0.1241	0.0346	0.4187	0.4722	0.2438	0.798	0.8407	1.0732	1.2746	0.6116	1.3591	0.7005	0.3023	0.2475	1.5634	0.9981	0.6234	0.883	0.3487	0.6476	1.4	0.6718	1.3686	0.2394	0.4421	0.2115	0.0537	0.3588	0.3373	0.8846	0.0432	0.0842	0.5657
Hoxa10	0.7723	0.2966	0.2255	0.714	0.2183	1.5663	0.1748	1.4968	0.8056	1.2281	0.1788	0.2381	0.2532	0.1237	0.5211	0.1171	0.1938	0.1666	0.2572	0.1043	1.4839	1.2291	1.5096	0.2595	1.6782	1.6197	0.2281	1.0073	0.13	1.035	0.1216	0.0945	0.3997	0.4261	0.1353	0.7914	1.7479	0.141	0.8544	0.0501	0.0709	1.3338	0.2804	0.0642	0.2199	0.1475	0.5406	0.7535	0.2196
Cdx2	1.0396	1.1976	1.3766	0.8187	0.9524	0.5991	0.8729	0.6579	0.0216	0.276	1.1435	0.2711	0.3145	1.5239	0.1761	1.2137	0.6513	1.0346	0.7082	1.3945	0.3889	0.0131	0.5057	0.2132	0.2552	0.3541	1.1607	0.7334	1.4795	0.7252	1.6482	1.5231	0.1333	0.8186	1.6755	0.8032	0.0925	1.7578	0.1692	1.4617	1.565	0.6773	0.4221	1.4245	0.7853	1.3524	0.7879	1.3073	1.0438
Gata4/6	0.9571	0.2479	1.4903	0.7894	1.4903	0.781	0.7299	0.4453	0.2945	0.0009	0.5383	0.4415	0.4176	1.297	0.4348	1.7169	0.1453	0.268	1.5961	0.2226	0.0655	0.0263	0.3472	0.2461	0.8013	0.5795	0.0843	0.0926	1.8653	0.6198	1.7372	0.4885	0.373	0.4462	0.0171	0.4068	0.7678	1.647	0.6107	0.7221	0.9203	1.4625	0.9348	0.9553	0.1034	0.0033	0.4866	1.4292	0.8349
Sox2	0.8636	1.1182	0.2475	0.1098	0.0716	0.2504	0.9031	0.5779	0.0373	0.0007	0.8193	1.1822	1.434	0.9238	1.1429	0.0595	0.469	0.0742	0.321	0.7528	1.2468	0.0929	0.2342	0.7514	0.0639	0.0897	0.0073	1.2007	0.0852	1.0232	0.0762	0.0545	0.768	0.6664	0.3103	0.8536	0.1738	0.0458	1.0936	0.1045	0.3801	0.0619	0.4249	0.1321	1.3322	0.0523	0.5936	0.0443	0.1408
Notch	1.6695	0.2629	0.4098	1.2761	0.2883	1.0798	0.0981	0.5747	0.0453	0.9656	1.4435	0.4651	0.7473	0.1238	0.0679	0.2067	0.7969	1.3904	1.4875	0.6103	0.1592	0.0307	0.5017	0.6073	0.0999	0.1668	0.1075	1.0069	1.3957	1.7427	0.1003	0.1633	0.0243	0.2407	0.3949	0.4027	0.0339	0.1322	0.0088	0.719	1.4332	0.1841	0.2867	1.174	0.3666	0.5946	1.1922	0.145	0.5561
Wnt	1.6668	0.9392	1.8774	0.5611	0.5313	0.4029	1.7774	0.767	0.2332	0.0338	1.2212	0.4702	1.8434	1.1691	0.4291	0.816	0.2559	0.1238	0.7138	0.3328	0.3161	0.1108	0.2893	1.091	0.8663	0.1553	0.1716	0.835	1.5742	0.7586	1.6677	0.4247	1.865	0.4094	0.0389	1.0093	0.5984	1.1496	1.5852	1.9056	0.937	0.884	0.1385	0.633	0.8765	0.0329	0.3444	0.4469	0.7239
SHH	0.4053	0.9583	0.0362	0.003	0.0016	0.0353	0.8297	0.3301	0.0002	0	0.6993	1.3151	1.1808	0.1557	0.6689	0.0028	0.0884	0.001	0.1257	0.4662	0.5021	0.0028	0.0338	1.2063	0.0003	0.0003	0	1.5511	0.0004	1.5716	0.0002	0.0001	1.6409	0.1406	0.0053	0.5431	0.0348	0.0006	0.7877	0.0008	0.0314	0.0006	0.0597	0.0025	0.3114	0	0.3307	0.0001	0.0138
[truncated: 178 more columns]
